# Supplementary material for: Comparative plastomes sheds light on phylogeny of Weigela
Source: Front Plant Sci. 2024 Oct 29;15:1487725. doi: 10.3389/fpls.2024.1487725 (PMC11554533; doi:10.3389/fpls.2024.1487725)
Supplement: Supplementary Figure S1 — Gene map of four Weigela species plastome. Genes located outside the circle are transcribed counterclockwise, while genes inside the circle are transcribed clockwise. The dark gray area and light gray area of the inner circle represent the ratio of GC content to AT content in the genome, respectively. Different colored blocks represent genes from different functional groups. [file DataSheet1.zip › Table S2.xlsx]

## Sheet: Sheet1
Table S2 Basic features of the plastid genomes from Weigela
Category of Genes	Group of Gene	Name of Gene
	Ribosomal proteins (LSU)	rpl2*, rpl14, rpl16*, rpl20, rpl22, rpl23, rpl32, rpl33, rpl36
	Ribosomal proteins (SSU)	rps2, rps3, rps4, rps7×2, rps8, rps11, rps12*×2, rps14, rps15, rps16*, rps18, rps19
	RNA polymerase	rpoA, rpoB, rpoC1*, rpoC2
	Ribosomal RNAs	rrn16×2, rrn23×2, rrn4.5×2, rrn5×2
Self-replication	Transfer RNAs	trnA-UGC*×2, trnC-GCA, trnD-GUC, trnE-UUC, trnF-GAA, trnG-GCC,
		trnG-UCC*, trnH-GUG, trnI-CAU×2, trnI-GAU*×2, trnK-UUU*, trnL-CAA×2,
		trnL-UAA*, trnL-UAG, trnM-CAU, trnfM-CAU, trnN-GUU×2, trnP-UGG,
		trnQ-UUG, trnR-ACG×2, trnR-UCU, trnS-GCU, trnS-GGA, trnS-UGA,
		trnT-GGU, trnT-UGU, trnV-GAC×2, trnV-UAC*, trnW-CCA, trnY-GUA,
	Translational initiation factor	infA
	ATP synthase	atpA, atpB, atpE, atpF*, atpH, atpI
	Protease	clpP**
	RubisCO large subunit	rbcL
Genes for photosynthesis	NADH dehydrogenase	ndhA*, ndhB*×2, ndhC, ndhD, ndhE, ndhF, ndhG, ndhH, ndhI, ndhJ, ndhK
	Cytochrome b/f complex	petA, petB*, petD*, petG, petL, petN
	Photosystem Ⅰ	psaA, psaB, psaC, psaI, psaJ
	Photosystem Ⅱ	psbA, psbB, psbC, psbD, psbE, psbF, psbH, psbI, psbJ, psbK, psbL, psbM, psbN, psbT, psbZ
	Subunit of acetyl-CoA carboxylase	accD
Other genes	Maturase	matK
	C-type cytochrome synthesis gene	ccsA
	Envelope membrane protein	cemA
Genes of unknown function	Conserved open reading frames	ycf1, ycf2, ycf3**, ycf4
Note: *—Gene containing a single intron; **—Gene containing two introns
