# Supplementary material for: Comparative plastomes sheds light on phylogeny of Weigela
Source: Front Plant Sci. 2024 Oct 29;15:1487725. doi: 10.3389/fpls.2024.1487725 (PMC11554533; doi:10.3389/fpls.2024.1487725)
Supplement: Supplementary Figure S1 — Gene map of four Weigela species plastome. Genes located outside the circle are transcribed counterclockwise, while genes inside the circle are transcribed clockwise. The dark gray area and light gray area of the inner circle represent the ratio of GC content to AT content in the genome, respectively. Different colored blocks represent genes from different functional groups. [file DataSheet1.zip › Table S3.xlsx]

## Sheet: last
Table S1. Numbers, types, and location of the long repeat sequences in the four chloroplast genomes.
Species	Length	Start	Gene	Position	Type
Weigela subsessilis	45	115290	trnN-ndhF	spacer	P
Weigela subsessilis	46	114961	trnN-ndhF	spacer	F
Weigela subsessilis	46	114961	trnN-ndhF	spacer	P
Weigela subsessilis	46	114979	trnN-ndhF	spacer	P
Weigela subsessilis	46	133228	ycf1-trnN	spacer	F
Weigela subsessilis	47	60677	accD	CDS	F
Weigela subsessilis	47	60677	accD	CDS	F
Weigela subsessilis	47	60773	accD	CDS	F
Weigela subsessilis	47	60773	accD	CDS	F
Weigela subsessilis	50	72156	rps20	CDS	F
Weigela subsessilis	50	72198	rps26	CDS	F
Weigela subsessilis	52	80836	petD	intron	P
Weigela subsessilis	52	113677	trnN	CDS	F
Weigela subsessilis	52	113677	trnN	CDS	P
Weigela subsessilis	52	113953	trnN-ndhF	spacer	P
Weigela subsessilis	52	134248	ycf1-trnN	spacer	F
Weigela subsessilis	54	60961	accD	CDS	F
Weigela subsessilis	54	60961	accD	CDS	F
Weigela subsessilis	54	60979	accD	CDS	F
Weigela subsessilis	54	61036	accD	CDS	F
Weigela subsessilis	54	72156	rps21	CDS	F
Weigela subsessilis	54	72156	rps22	CDS	F
Weigela subsessilis	55	60706	accD	CDS	F
Weigela subsessilis	55	60883	accD	CDS	F
Weigela subsessilis	55	71850	rps18	CDS	F
Weigela subsessilis	55	72214	rps27	CDS	F
Weigela subsessilis	57	33556	trnE-trnT	spacer	P
Weigela subsessilis	57	60628	accD	CDS	F
Weigela subsessilis	57	60646	accD	CDS	F
Weigela subsessilis	57	60646	accD	CDS	F
Weigela subsessilis	57	60667	accD	CDS	F
Weigela subsessilis	57	60724	accD	CDS	F
Weigela subsessilis	57	60742	accD	CDS	F
Weigela subsessilis	57	60742	accD	CDS	F
Weigela subsessilis	57	60763	accD	CDS	F
Weigela subsessilis	57	60781	accD	CDS	F
Weigela subsessilis	57	60781	accD	CDS	F
Weigela subsessilis	57	60802	accD	CDS	F
Weigela subsessilis	57	153362	ycf2	CDS	F
Weigela subsessilis	58	72190	rps24	CDS	F
Weigela subsessilis	59	60626	accD	CDS	F
Weigela subsessilis	60	60820	accD	CDS	F
Weigela subsessilis	62	72156	rps23	CDS	F
Weigela subsessilis	63	90741	trnI-ycf2	spacer	F
Weigela subsessilis	63	90741	trnI-ycf2	spacer	P
Weigela subsessilis	63	90774	trnI-ycf2	spacer	P
Weigela subsessilis	63	157232	ycf2	CDS	F
Weigela subsessilis	65	60638	accD	CDS	F
Weigela subsessilis	65	60677	accD	CDS	F
Weigela subsessilis	65	60773	accD	CDS	F
Weigela subsessilis	65	94554	ycf2	CDS	F
Weigela subsessilis	65	94554	ycf2	CDS	P
Weigela subsessilis	65	94650	ycf2	CDS	P
Weigela subsessilis	65	153354	ycf2	CDS	F
Weigela subsessilis	67	72193	rps25	CDS	F
Weigela subsessilis	67	90658	trnI-ycf2	spacer	F
Weigela subsessilis	67	90658	trnI-ycf2	spacer	P
Weigela subsessilis	67	90737	trnI-ycf2	spacer	P
Weigela subsessilis	67	157265	ycf2	CDS	F
Weigela subsessilis	72	90662	trnI-ycf2	spacer	F
Weigela subsessilis	72	90662	trnI-ycf2	spacer	P
Weigela subsessilis	72	90774	trnI-ycf2	spacer	P
Weigela subsessilis	72	157223	ycf2	CDS	F
Weigela subsessilis	75	60628	accD	CDS	F
Weigela subsessilis	75	60667	accD	CDS	F
Weigela subsessilis	75	60685	accD	CDS	F
Weigela subsessilis	75	60763	accD	CDS	F
Weigela subsessilis	75	60862	accD	CDS	F
Weigela subsessilis	75	60883	accD	CDS	F
Weigela subsessilis	76	71850	rps19	CDS	F
Weigela subsessilis	76	72214	rps28	CDS	F
Weigela subsessilis	77	60626	accD	CDS	F
Weigela subsessilis	78	60802	accD	CDS	F
Weigela subsessilis	81	115009	trnN-ndhF	spacer	F
Weigela subsessilis	81	115009	trnN-ndhF	spacer	P
Weigela subsessilis	81	115090	trnN-ndhF	spacer	P
Weigela subsessilis	81	133082	ycf1	CDS	F
Weigela subsessilis	83	60677	accD	CDS	F
Weigela subsessilis	84	129984	ycf1	CDS	F
Weigela subsessilis	86	60638	accD	CDS	F
Weigela subsessilis	86	60734	accD	CDS	F
Weigela subsessilis	93	60667	accD	CDS	F
Weigela subsessilis	93	60706	accD	CDS	F
Weigela subsessilis	94	60940	accD	CDS	F
Weigela subsessilis	96	60685	accD	CDS	F
Weigela subsessilis	96	60724	accD	CDS	F
Weigela subsessilis	96	60841	accD	CDS	F
Weigela subsessilis	98	60626	accD	CDS	F
Weigela subsessilis	105	153362	ycf2	CDS	F
Weigela subsessilis	110	129958	ycf1	CDS	F
Weigela subsessilis	113	94554	ycf2	CDS	F
Weigela subsessilis	113	94554	ycf2	CDS	P
Weigela subsessilis	113	94602	ycf2	CDS	P
Weigela subsessilis	113	153354	ycf2	CDS	F
Weigela subsessilis	114	60628	accD	CDS	F
Weigela subsessilis	144	113677	trnN	CDS	F
Weigela subsessilis	144	113769	trnN	CDS	P
Weigela subsessilis	236	113677	trnN	CDS	F
Weigela subsessilis	1395	113861	trnN-ndhF	spacer	P
Weigela japonica var. sinica	34	71607	rps18	CDS	F
Weigela japonica var. sinica	34	92617	ycf2	CDS	F
Weigela japonica var. sinica	34	92617	ycf2	CDS	P
Weigela japonica var. sinica	34	92638	ycf2	CDS	P
Weigela japonica var. sinica	34	154159	ycf2	CDS	F
Weigela japonica var. sinica	35	95605	ycf2	CDS	F
Weigela japonica var. sinica	35	95605	ycf2	CDS	P
Weigela japonica var. sinica	35	95620	ycf2	CDS	P
Weigela japonica var. sinica	35	114470	trnN-ndhF	spacer	F
Weigela japonica var. sinica	35	114470	trnN-ndhF	spacer	P
Weigela japonica var. sinica	35	114506	trnN-ndhF	spacer	P
Weigela japonica var. sinica	35	132290	ycf1	CDS	F
Weigela japonica var. sinica	35	151176	ycf2	CDS	F
Weigela japonica var. sinica	36	50518	trnF-ndhJ	spacer	F
Weigela japonica var. sinica	36	60770	accD	CDS	F
Weigela japonica var. sinica	36	60830	accD	CDS	F
Weigela japonica var. sinica	37	60632	accD	CDS	F
Weigela japonica var. sinica	37	60671	accD	CDS	F
Weigela japonica var. sinica	37	60710	accD	CDS	F
Weigela japonica var. sinica	37	60770	accD	CDS	F
Weigela japonica var. sinica	37	94404	ycf2	CDS	F
Weigela japonica var. sinica	37	94404	ycf2	CDS	P
Weigela japonica var. sinica	37	94425	ycf2	CDS	P
Weigela japonica var. sinica	39	46046	ycf3	intron	F
Weigela japonica var. sinica	39	46046	ycf3	intron	P
Weigela japonica var. sinica	39	46046	ycf3	intron	F
Weigela japonica var. sinica	39	60749	accD	CDS	F
Weigela japonica var. sinica	39	60788	accD	CDS	F
Weigela japonica var. sinica	42	94738	ycf2	CDS	F
Weigela japonica var. sinica	42	102843	rps7-trnV	spacer	F
Weigela japonica var. sinica	42	124526	ndhA	intron	P
Weigela japonica var. sinica	43	115113	trnN-ndhF	spacer	P
Weigela japonica var. sinica	44	114672	trnN-ndhF	spacer	P
Weigela japonica var. sinica	46	114354	trnN-ndhF	spacer	F
Weigela japonica var. sinica	46	114354	trnN-ndhF	spacer	P
Weigela japonica var. sinica	46	114372	trnN-ndhF	spacer	P
Weigela japonica var. sinica	46	132413	ycf1	CDS	F
Weigela japonica var. sinica	49	94392	ycf2	CDS	F
Weigela japonica var. sinica	49	94392	ycf2	CDS	P
Weigela japonica var. sinica	49	94413	ycf2	CDS	P
Weigela japonica var. sinica	49	152369	ycf2	CDS	F
Weigela japonica var. sinica	50	71934	rps18	CDS	F
Weigela japonica var. sinica	51	114575	trnN-ndhF	spacer	F
Weigela japonica var. sinica	52	80506	petD	intron	P
Weigela japonica var. sinica	53	114470	trnN-ndhF	spacer	F
Weigela japonica var. sinica	53	114470	trnN-ndhF	spacer	P
Weigela japonica var. sinica	53	114488	trnN-ndhF	spacer	P
Weigela japonica var. sinica	53	132290	ycf1	CDS	F
Weigela japonica var. sinica	54	60830	accD	CDS	F
Weigela japonica var. sinica	54	71871	rps18	CDS	F
Weigela japonica var. sinica	54	133454	ycf1-trnN	spacer	F
Weigela japonica var. sinica	54	133513	ycf1-trnN	spacer	F
Weigela japonica var. sinica	57	33540	trnE-trnT	spacer	P
Weigela japonica var. sinica	57	152419	ycf2	CDS	F
Weigela japonica var. sinica	59	60630	accD	CDS	F
Weigela japonica var. sinica	59	60669	accD	CDS	F
Weigela japonica var. sinica	59	60708	accD	CDS	F
Weigela japonica var. sinica	59	60747	accD	CDS	F
Weigela japonica var. sinica	62	90495	trnI-ycf2	spacer	F
Weigela japonica var. sinica	62	90495	trnI-ycf2	spacer	P
Weigela japonica var. sinica	62	90528	trnI-ycf2	spacer	P
Weigela japonica var. sinica	62	156241	ycf2-trnI	spacer	F
Weigela japonica var. sinica	65	94307	ycf2	CDS	F
Weigela japonica var. sinica	65	94307	ycf2	CDS	P
Weigela japonica var. sinica	65	94355	ycf2	CDS	P
Weigela japonica var. sinica	65	113135	trnN	CDS	F
Weigela japonica var. sinica	65	113135	trnN	CDS	P
Weigela japonica var. sinica	65	113194	trnN	CDS	P
Weigela japonica var. sinica	65	133572	ycf1-trnN	spacer	F
Weigela japonica var. sinica	65	152411	ycf2	CDS	F
Weigela japonica var. sinica	67	90351	trnI-ycf2	spacer	F
Weigela japonica var. sinica	67	90351	trnI-ycf2	spacer	P
Weigela japonica var. sinica	67	90490	trnI-ycf2	spacer	P
Weigela japonica var. sinica	67	156274	ycf2-trnI	spacer	F
Weigela japonica var. sinica	69	113203	trnN	CDS	F
Weigela japonica var. sinica	69	113203	trnN	CDS	P
Weigela japonica var. sinica	69	113321	trnN	CDS	P
Weigela japonica var. sinica	71	113146	trnN	CDS	F
Weigela japonica var. sinica	71	113146	trnN	CDS	P
Weigela japonica var. sinica	71	113323	trnN	CDS	P
Weigela japonica var. sinica	71	133437	ycf1-trnN	spacer	F
Weigela japonica var. sinica	72	90355	trnI-ycf2	spacer	F
Weigela japonica var. sinica	72	90355	trnI-ycf2	spacer	P
Weigela japonica var. sinica	72	90527	trnI-ycf2	spacer	P
Weigela japonica var. sinica	72	156232	ycf2-trnI	spacer	F
Weigela japonica var. sinica	81	60627	accD	CDS	F
Weigela japonica var. sinica	120	60627	accD	CDS	F
Weigela japonica var. sinica	126	113146	trnN	CDS	F
Weigela japonica var. sinica	126	113146	trnN	CDS	P
Weigela japonica var. sinica	126	113264	trnN	CDS	P
Weigela japonica var. sinica	126	133441	ycf1-trnN	spacer	F
Weigela japonica var. sinica	128	113203	trnN	CDS	F
Weigela japonica var. sinica	128	113203	trnN	CDS	P
Weigela japonica var. sinica	128	113262	trnN	CDS	P
Weigela japonica var. sinica	161	60627	accD	CDS	F
Weigela japonica var. sinica	185	113146	trnN	CDS	F
Weigela japonica var. sinica	185	113146	trnN	CDS	P
Weigela japonica var. sinica	185	113205	trnN	CDS	P
Weigela japonica var. sinica	185	133441	ycf1-trnN	spacer	F
Weigela florida	34	17754	rps2-rpoC2	spacer	F
Weigela florida	34	71647	rps18	CDS	F
Weigela florida	34	71990	rps18	CDS	F
Weigela florida	34	92679	ycf2	CDS	F
Weigela florida	34	92679	ycf2	CDS	P
Weigela florida	34	92700	ycf2	CDS	P
Weigela florida	34	155028	ycf2	CDS	F
Weigela florida	35	95721	ycf2	CDS	F
Weigela florida	35	95721	ycf2	CDS	P
Weigela florida	35	95736	ycf2	CDS	P
Weigela florida	35	151991	ycf2	CDS	F
Weigela florida	36	50538	trnF-ndhJ	spacer	F
Weigela florida	37	60697	accD	CDS	F
Weigela florida	37	60736	accD	CDS	F
Weigela florida	37	60736	accD	CDS	F
Weigela florida	37	60754	accD	CDS	F
Weigela florida	37	60793	accD	CDS	F
Weigela florida	37	60853	accD	CDS	F
Weigela florida	38	60773	accD	CDS	F
Weigela florida	39	46062	ycf3	intron	F
Weigela florida	39	46062	ycf3	intron	P
Weigela florida	39	46062	ycf3	intron	F
Weigela florida	39	60695	accD	CDS	F
Weigela florida	39	60695	accD	CDS	F
Weigela florida	40	115082	trnN-ndhF	spacer	P
Weigela florida	41	71945	rps18	CDS	F
Weigela florida	42	94854	ycf2	CDS	F
Weigela florida	42	102954	rps7-trnV	spacer	F
Weigela florida	42	124983	ndhA	intron	P
Weigela florida	43	52935	ndhK-ndhC	spacer	F
Weigela florida	43	66768	petA-psbJ	spacer	P
Weigela florida	43	115543	trnN-ndhF	spacer	P
Weigela florida	46	113417	trnN-ndhF	spacer	F
Weigela florida	46	113417	trnN-ndhF	spacer	P
Weigela florida	46	113648	trnN-ndhF	spacer	P
Weigela florida	46	114699	trnN-ndhF	spacer	F
Weigela florida	46	114699	trnN-ndhF	spacer	P
Weigela florida	46	114753	trnN-ndhF	spacer	P
Weigela florida	46	132963	ycf1	CDS	F
Weigela florida	46	134068	ycf1-trnN	spacer	F
Weigela florida	47	71918	rps18	CDS	F
Weigela florida	47	71918	rps18	CDS	F
Weigela florida	47	94496	ycf2	CDS	F
Weigela florida	47	94496	ycf2	CDS	P
Weigela florida	47	94517	ycf2	CDS	P
Weigela florida	47	117909	ndhF-rpl32	spacer	F
Weigela florida	47	153198	ycf2	CDS	F
Weigela florida	49	113500	trnN-ndhF	spacer	F
Weigela florida	49	113500	trnN-ndhF	spacer	P
Weigela florida	49	113674	trnN-ndhF	spacer	P
Weigela florida	49	131976	ycf1	CDS	F
Weigela florida	49	134039	ycf1-trnN	spacer	F
Weigela florida	50	72016	rps18	CDS	F
Weigela florida	52	80619	petD	intron	P
Weigela florida	54	71932	rps18	CDS	F
Weigela florida	55	60775	accD	CDS	F
Weigela florida	55	71647	rps18	CDS	F
Weigela florida	55	71969	rps18	CDS	F
Weigela florida	55	71990	rps18	CDS	F
Weigela florida	57	33559	trnE-trnT	spacer	P
Weigela florida	57	60716	accD	CDS	F
Weigela florida	57	60754	accD	CDS	F
Weigela florida	57	153246	ycf2	CDS	F
Weigela florida	59	60695	accD	CDS	F
Weigela florida	62	71932	rps18	CDS	F
Weigela florida	62	71974	rps18	CDS	F
Weigela florida	63	90535	trnI-ycf2	spacer	F
Weigela florida	63	90535	trnI-ycf2	spacer	P
Weigela florida	63	90568	trnI-ycf2	spacer	P
Weigela florida	63	157131	ycf2-trnI	spacer	F
Weigela florida	64	114699	trnN-ndhF	spacer	F
Weigela florida	64	114699	trnN-ndhF	spacer	P
Weigela florida	64	114735	trnN-ndhF	spacer	P
Weigela florida	64	132963	ycf1	CDS	F
Weigela florida	65	94363	ycf2	CDS	F
Weigela florida	65	94363	ycf2	CDS	P
Weigela florida	65	94459	ycf2	CDS	P
Weigela florida	65	153238	ycf2	CDS	F
Weigela florida	67	71948	rps18	CDS	F
Weigela florida	67	90452	trnI-ycf2	spacer	F
Weigela florida	67	90452	trnI-ycf2	spacer	P
Weigela florida	67	90531	trnI-ycf2	spacer	P
Weigela florida	67	157164	ycf2-trnI	spacer	F
Weigela florida	69	90456	trnI-ycf2	spacer	F
Weigela florida	69	90456	trnI-ycf2	spacer	P
Weigela florida	69	90568	trnI-ycf2	spacer	P
Weigela florida	69	157125	ycf2-trnI	spacer	F
Weigela florida	73	60718	accD	CDS	F
Weigela florida	76	60697	accD	CDS	F
Weigela florida	76	71990	rps18	CDS	F
Weigela florida	82	114699	trnN-ndhF	spacer	F
Weigela florida	82	114699	trnN-ndhF	spacer	P
Weigela florida	82	114717	trnN-ndhF	spacer	P
Weigela florida	82	132963	ycf1	CDS	F
Weigela florida	105	153246	ycf2	CDS	F
Weigela florida	113	94363	ycf2	CDS	F
Weigela florida	113	94363	ycf2	CDS	P
Weigela florida	113	94411	ycf2	CDS	P
Weigela florida	113	153238	ycf2	CDS	F
Weigela floribunda	50	72081	rps18	CDS	F
Weigela floribunda	51	113246	trnN-ndhF	spacer	F
Weigela floribunda	51	113246	trnN-ndhF	spacer	F
Weigela floribunda	51	113246	trnN-ndhF	spacer	F
Weigela floribunda	51	113246	trnN-ndhF	spacer	P
Weigela floribunda	51	113246	trnN-ndhF	spacer	P
Weigela floribunda	51	113246	trnN-ndhF	spacer	P
Weigela floribunda	51	113364	trnN-ndhF	spacer	P
Weigela floribunda	51	113429	trnN-ndhF	spacer	P
Weigela floribunda	51	113494	trnN-ndhF	spacer	P
Weigela floribunda	51	133659	ycf1-trnN	spacer	F
Weigela floribunda	51	133724	ycf1-trnN	spacer	F
Weigela floribunda	51	133789	ycf1-trnN	spacer	F
Weigela floribunda	52	60859	accD	CDS	F
Weigela floribunda	52	60877	accD	CDS	F
Weigela floribunda	52	60895	accD	CDS	F
Weigela floribunda	52	60895	accD	CDS	F
Weigela floribunda	52	80661	petD	intron	P
Weigela floribunda	53	60612	accD	CDS	F
Weigela floribunda	53	113259	trnN-ndhF	spacer	F
Weigela floribunda	53	113259	trnN-ndhF	spacer	P
Weigela floribunda	53	113318	trnN-ndhF	spacer	P
Weigela floribunda	54	60631	accD	CDS	F
Weigela floribunda	54	60631	accD	CDS	F
Weigela floribunda	54	60631	accD	CDS	F
Weigela floribunda	54	60805	accD	CDS	F
Weigela floribunda	54	71997	rps18	CDS	F
Weigela floribunda	54	133578	ycf1-trnN	spacer	F
Weigela floribunda	55	60631	accD	CDS	F
Weigela floribunda	55	60669	accD	CDS	F
Weigela floribunda	55	60708	accD	CDS	F
Weigela floribunda	55	72034	rps18	CDS	F
Weigela floribunda	55	72055	rps18	CDS	F
Weigela floribunda	57	33540	trnE-trnT	spacer	P
Weigela floribunda	59	60647	accD	CDS	F
Weigela floribunda	60	60605	accD	CDS	F
Weigela floribunda	62	72039	rps18	CDS	F
Weigela floribunda	62	90572	trnI-ycf2	spacer	F
Weigela floribunda	62	90572	trnI-ycf2	spacer	P
Weigela floribunda	62	90605	trnI-ycf2	spacer	P
Weigela floribunda	62	113266	trnN-ndhF	spacer	F
Weigela floribunda	62	113266	trnN-ndhF	spacer	P
Weigela floribunda	62	113325	trnN-ndhF	spacer	F
Weigela floribunda	62	113325	trnN-ndhF	spacer	P
Weigela floribunda	62	113579	trnN-ndhF	spacer	P
Weigela floribunda	62	113579	trnN-ndhF	spacer	P
Weigela floribunda	62	133563	ycf1-trnN	spacer	F
Weigela floribunda	62	156537	ycf2-trnI	spacer	F
Weigela floribunda	63	156537	ycf2-trnI	spacer	F
Weigela floribunda	65	94384	ycf2	CDS	F
Weigela floribunda	65	94384	ycf2	CDS	P
Weigela floribunda	65	94480	ycf2	CDS	P
Weigela floribunda	65	152659	ycf2	CDS	F
Weigela floribunda	66	113246	trnN-ndhF	spacer	F
Weigela floribunda	66	113246	trnN-ndhF	spacer	P
Weigela floribunda	66	113305	trnN-ndhF	spacer	P
Weigela floribunda	66	133579	ycf1-trnN	spacer	F
Weigela floribunda	66	133833	ycf1-trnN	spacer	F
Weigela floribunda	67	90488	trnI-ycf2	spacer	F
Weigela floribunda	67	90488	trnI-ycf2	spacer	P
Weigela floribunda	67	90567	trnI-ycf2	spacer	P
Weigela floribunda	67	156570	ycf2-trnI	spacer	F
Weigela floribunda	70	60805	accD	CDS	F
Weigela floribunda	70	60823	accD	CDS	F
Weigela floribunda	72	60805	accD	CDS	F
Weigela floribunda	72	90492	trnI-ycf2	spacer	F
Weigela floribunda	72	90492	trnI-ycf2	spacer	P
Weigela floribunda	72	90604	trnI-ycf2	spacer	P
Weigela floribunda	72	156528	ycf2-trnI	spacer	F
Weigela floribunda	73	113342	trnN-ndhF	spacer	F
Weigela floribunda	73	113342	trnN-ndhF	spacer	P
Weigela floribunda	73	113537	trnN-ndhF	spacer	P
Weigela floribunda	73	133594	ycf1-trnN	spacer	F
Weigela floribunda	76	60669	accD	CDS	F
Weigela floribunda	76	72055	rps18	CDS	F
Weigela floribunda	78	113246	trnN-ndhF	spacer	F
Weigela floribunda	78	113246	trnN-ndhF	spacer	P
Weigela floribunda	78	113559	trnN-ndhF	spacer	P
Weigela floribunda	78	133567	ycf1-trnN	spacer	F
Weigela floribunda	83	71997	rps18	CDS	F
Weigela floribunda	88	60805	accD	CDS	F
Weigela floribunda	88	60805	accD	CDS	F
Weigela floribunda	90	60803	accD	CDS	F
Weigela floribunda	90	60841	accD	CDS	F
Weigela floribunda	94	60708	accD	CDS	F
Weigela floribunda	113	94384	ycf2	CDS	F
Weigela floribunda	113	94384	ycf2	CDS	P
Weigela floribunda	113	94432	ycf2	CDS	P
Weigela floribunda	113	152659	ycf2	CDS	F
Weigela floribunda	117	60667	accD	CDS	F
Weigela floribunda	126	60805	accD	CDS	F
Weigela floribunda	138	113342	trnN-ndhF	spacer	F
Weigela floribunda	138	113342	trnN-ndhF	spacer	P
Weigela floribunda	138	113472	trnN-ndhF	spacer	P
Weigela floribunda	138	133594	ycf1-trnN	spacer	F
Weigela floribunda	203	113342	trnN-ndhF	spacer	F
Weigela floribunda	203	113342	trnN-ndhF	spacer	P
Weigela floribunda	203	113407	trnN-ndhF	spacer	P
Weigela floribunda	203	133594	ycf1-trnN	spacer	F
