# Supplementary material for: Comparative plastomes sheds light on phylogeny of Weigela
Source: Front Plant Sci. 2024 Oct 29;15:1487725. doi: 10.3389/fpls.2024.1487725 (PMC11554533; doi:10.3389/fpls.2024.1487725)
Supplement: Supplementary Figure S1 — Gene map of four Weigela species plastome. Genes located outside the circle are transcribed counterclockwise, while genes inside the circle are transcribed clockwise. The dark gray area and light gray area of the inner circle represent the ratio of GC content to AT content in the genome, respectively. Different colored blocks represent genes from different functional groups. [file DataSheet1.zip › Table S4.xlsx]

## Sheet: last
Table S2. Numbers, types, and location of the SSRs in the four chloroplast genomes.
Species	StartPos	Position	Type	EndPos	Repetitions	Motif
Weigela floribunda	377	trnH-psbA	spacer	389	13	A
Weigela floribunda	4435	matK-rps16	spacer	4449	15	A
Weigela floribunda	4682	matK-rps16	spacer	4693	3	AAAT
Weigela floribunda	4766	matK-rps16	spacer	4776	11	A
Weigela floribunda	4880	matK-rps16	spacer	4897	18	A
Weigela floribunda	7827	rps16-trnQ	spacer	7839	13	T
Weigela floribunda	7943	rps16-trnQ	spacer	7956	14	A
Weigela floribunda	9111	psbK-psbI	spacer	9121	11	T
Weigela floribunda	9931	trnS-trnG	spacer	9942	4	AAT
Weigela floribunda	10292	trnG	intron	10303	12	A
Weigela floribunda	11131	trnG-trnR	spacer	11140	10	A
Weigela floribunda	12887	trnR-atpA	spacer	12898	12	A
Weigela floribunda	13504	atpF	intron	13515	12	A
Weigela floribunda	13604	atpF	intron	13618	15	T
Weigela floribunda	14837	atpH-atpI	spacer	14850	14	A
Weigela floribunda	17689	rps2-rpoC2	spacer	17701	13	A
Weigela floribunda	21250	rpoC2	CDS	21259	5	AT
Weigela floribunda	22279	rpoC1	CDS	22288	5	AT
Weigela floribunda	23942	rpoC1	intron	23952	11	A
Weigela floribunda	24117	rpoC1	intron	24128	3	TTAA
Weigela floribunda	27611	rpoB	CDS	27620	10	T
Weigela floribunda	29385	rpoB-trnC	spacer	29399	15	A
Weigela floribunda	32242	psbM-trnD	spacer	32251	10	T
Weigela floribunda	32383	psbM-trnD	spacer	32394	12	A
Weigela floribunda	34060	trnE-trnT	spacer	34069	5	TA
Weigela floribunda	34124	trnE-trnT	spacer	34133	5	AT
Weigela floribunda	34502	trnT-psbD	spacer	34511	10	T
Weigela floribunda	37768	psbC-trnS	spacer	37777	10	A
Weigela floribunda	38026	trnS-psbZ	spacer	38038	13	A
Weigela floribunda	38566	psbZ-trnG	spacer	38575	10	A
Weigela floribunda	38691	psbZ-trnG	spacer	38701	11	A
Weigela floribunda	44816	psaA-ycf3	spacer	44827	4	ATA
Weigela floribunda	44833	psaA-ycf3	spacer	44844	4	AAT
Weigela floribunda	44860	psaA-ycf3	spacer	44871	4	AAT
Weigela floribunda	46986	ycf3-trnS	spacer	46998	13	A
Weigela floribunda	48976	trnT-trnL	spacer	48985	10	T
Weigela floribunda	49068	trnT-trnL	spacer	49078	11	T
Weigela floribunda	49181	trnT-trnL	spacer	49190	10	A
Weigela floribunda	51095	trnF-ndhJ	spacer	51107	13	T
Weigela floribunda	51195	trnF-ndhJ	spacer	51204	10	T
Weigela floribunda	52480	ndhK-ndhC	spacer	52490	11	T
Weigela floribunda	53208	ndhC-trnV	spacer	53221	14	T
Weigela floribunda	53362	ndhC-trnV	spacer	53373	4	TTA
Weigela floribunda	56861	atpB	CDS	56870	10	T
Weigela floribunda	57457	atpB-rbcL	spacer	57468	12	A
Weigela floribunda	59557	rbcL-accD	spacer	59568	12	T
Weigela floribunda	60001	rbcL-accD	spacer	60011	11	T
Weigela floribunda	61951	accD-psaI	spacer	61961	11	T
Weigela floribunda	62277	accD-psaI	spacer	62287	11	A
Weigela floribunda	62681	psaI-ycf4	spacer	62691	11	T
Weigela floribunda	64216	ycf4-cemA	spacer	64229	14	T
Weigela floribunda	66864	petA-psbJ	spacer	66877	7	TA
Weigela floribunda	66892	petA-psbJ	spacer	66905	7	TA
Weigela floribunda	66910	petA-psbJ	spacer	66923	7	TA
Weigela floribunda	70581	trnP-psaJ	spacer	70591	11	T
Weigela floribunda	71284	psaJ-rpl33	spacer	71295	4	TTC
Weigela floribunda	71603	rpl33-rps18	spacer	71612	5	TA
Weigela floribunda	71642	rpl33-rps18	spacer	71653	3	TATT
Weigela floribunda	72309	rps18-rpl20	spacer	72325	17	A
Weigela floribunda	73587	rpl20-rps12	spacer	73598	3	CTTT
Weigela floribunda	75087	clpP	CDS	75099	13	A
Weigela floribunda	82088	rpoA	CDS	82098	11	T
Weigela floribunda	84542	rps8-rpl14	spacer	84554	13	T
Weigela floribunda	86623	rpl16	intron	86633	11	T
Weigela floribunda	88341	rps19-rpl2	spacer	88351	11	T
Weigela floribunda	90482	trnI-ycf2	spacer	90493	3	AAAG
Weigela floribunda	90510	trnI-ycf2	spacer	90521	3	AAAG
Weigela floribunda	90589	trnI-ycf2	spacer	90600	3	AAAG
Weigela floribunda	90622	trnI-ycf2	spacer	90633	3	AAAG
Weigela floribunda	94402	ycf2	CDS	94413	4	GAT
Weigela floribunda	94450	ycf2	CDS	94461	4	GAT
Weigela floribunda	94498	ycf2	CDS	94509	4	GAT
Weigela floribunda	103323	rps7-trnV	spacer	103332	10	T
Weigela floribunda	114686	trnN-ndhF	spacer	114703	3	CCTTCT
Weigela floribunda	117887	ndhF	CDS	117896	10	T
Weigela floribunda	117987	ndhF-trnL	spacer	117998	12	A
Weigela floribunda	118405	ndhF-trnL	spacer	118415	11	T
Weigela floribunda	118824	trnL-ccsA	spacer	118836	13	T
Weigela floribunda	121592	ndhD-psaC	spacer	121602	11	A
Weigela floribunda	123235	ndhG-ndhI	spacer	123244	5	TA
Weigela floribunda	130005	ycf1	CDS	130014	10	T
Weigela floribunda	131581	ycf1	CDS	131590	10	T
Weigela floribunda	132497	ycf1	CDS	132514	3	GAAGGA
Weigela floribunda	143873	trnV-rps7	spacer	143882	10	A
Weigela floribunda	152696	ycf2	CDS	152707	4	ATC
Weigela floribunda	152744	ycf2	CDS	152755	4	ATC
Weigela floribunda	152792	ycf2	CDS	152803	4	ATC
Weigela floribunda	156572	ycf2-trnI	spacer	156583	3	CTTT
Weigela floribunda	156605	ycf2-trnI	spacer	156616	3	CTTT
Weigela floribunda	156684	ycf2-trnI	spacer	156695	3	CTTT
Weigela floribunda	156712	ycf2-trnI	spacer	156723	3	CTTT
Weigela florida	4418	matK-rps16	spacer	4429	12	A
Weigela florida	4661	matK-rps16	spacer	4672	3	AAAT
Weigela florida	4745	matK-rps16	spacer	4754	10	A
Weigela florida	4858	matK-rps16	spacer	4872	15	A
Weigela florida	5143	matK-rps16	spacer	5152	10	T
Weigela florida	7793	rps16-trnQ	spacer	7805	13	T
Weigela florida	7909	rps16-trnQ	spacer	7921	13	A
Weigela florida	9913	trnS-trnG	spacer	9924	4	AAT
Weigela florida	10274	trnG	intron	10285	12	A
Weigela florida	11067	trnG-trnR	spacer	11077	11	T
Weigela florida	11114	trnG-trnR	spacer	11123	10	A
Weigela florida	12865	atpA-atpF	spacer	12882	18	A
Weigela florida	13488	atpF	intron	13500	13	A
Weigela florida	14820	atpH-atpI	spacer	14832	13	A
Weigela florida	17670	rps2-rpoC2	spacer	17683	14	A
Weigela florida	21290	rpoC2	CDS	21299	5	AT
Weigela florida	22319	rpoC1	CDS	22328	5	AT
Weigela florida	23981	rpoC1	intron	23992	12	A
Weigela florida	24157	rpoC1	intron	24168	3	TTAA
Weigela florida	27651	rpoB	CDS	27660	10	T
Weigela florida	34079	trnE-trnT	spacer	34088	5	TA
Weigela florida	34143	trnE-trnT	spacer	34152	5	AT
Weigela florida	34521	trnT-psbD	spacer	34530	10	T
Weigela florida	37653	psbC-trnS	spacer	37662	10	T
Weigela florida	38044	psbC-trnS	spacer	38056	13	A
Weigela florida	38584	psbZ-trnG	spacer	38595	12	A
Weigela florida	44837	psaA-ycf3	spacer	44848	4	ATA
Weigela florida	44854	psaA-ycf3	spacer	44865	4	AAT
Weigela florida	46980	ycf3-trnS	spacer	46999	20	A
Weigela florida	48976	trnT-trnL	spacer	48987	12	T
Weigela florida	49070	trnT-trnL	spacer	49080	11	T
Weigela florida	49183	trnT-trnL	spacer	49192	10	A
Weigela florida	51132	trnF-ndhJ	spacer	51144	13	T
Weigela florida	51232	trnF-ndhJ	spacer	51241	10	T
Weigela florida	52517	ndhJ	CDS	52527	11	T
Weigela florida	53288	ndhC-trnV	spacer	53301	14	T
Weigela florida	53442	ndhC-trnV	spacer	53453	4	TTA
Weigela florida	56940	atpB	CDS	56949	10	T
Weigela florida	57535	atpB-rbcL	spacer	57547	13	A
Weigela florida	59636	rbcL-accD	spacer	59647	12	T
Weigela florida	60217	accD-ycf4	spacer	60226	10	G
Weigela florida	61873	accD-ycf4	spacer	61882	10	T
Weigela florida	62198	accD-ycf4	spacer	62208	11	A
Weigela florida	62602	accD-ycf4	spacer	62612	11	T
Weigela florida	66454	petA-psbJ	spacer	66463	10	T
Weigela florida	66780	petA-psbJ	spacer	66793	7	TA
Weigela florida	66808	petA-psbJ	spacer	66821	7	TA
Weigela florida	66889	petA-psbJ	spacer	66900	12	A
Weigela florida	70487	trnP-psaJ	spacer	70497	11	T
Weigela florida	71198	psaJ-rpl33	spacer	71209	4	TTC
Weigela florida	71517	rpl33-rps18	spacer	71526	5	TA
Weigela florida	71556	rpl33-rps18	spacer	71567	3	TATT
Weigela florida	72244	rps18-rpl20	spacer	72256	13	A
Weigela florida	73518	rpl20-rps12	spacer	73529	3	CTTT
Weigela florida	75037	clpP	CDS	75048	12	A
Weigela florida	82055	rpoA	CDS	82067	13	T
Weigela florida	83666	rpl36-infA	spacer	83676	11	A
Weigela florida	84511	rps8-rpl14	spacer	84527	17	T
Weigela florida	85055	rpl14-rpl16	spacer	85064	10	A
Weigela florida	86610	rpl16	CDS	86619	10	T
Weigela florida	88306	rps19-rpl2	spacer	88316	11	T
Weigela florida	90446	trnI-ycf2	spacer	90457	3	AAAG
Weigela florida	90474	trnI-ycf2	spacer	90485	3	AAAG
Weigela florida	90507	trnI-ycf2	spacer	90518	3	AAAG
Weigela florida	90553	trnI-ycf2	spacer	90564	3	AAAG
Weigela florida	90586	trnI-ycf2	spacer	90597	3	AAAG
Weigela florida	90619	trnI-ycf2	spacer	90630	3	AAAG
Weigela florida	94381	trnI-ycf2	spacer	94392	4	GAT
Weigela florida	94429	trnI-ycf2	spacer	94440	4	GAT
Weigela florida	94477	trnI-ycf2	spacer	94488	4	GAT
Weigela florida	103323	rps7-trnV	spacer	103332	10	T
Weigela florida	114857	trnN-ndhF	spacer	114880	4	CCTTCT
Weigela florida	118266	rpl32-trnL	spacer	118277	12	A
Weigela florida	118684	rpl32-trnL	spacer	118693	10	T
Weigela florida	119102	trnL-ccsA	spacer	119112	11	T
Weigela florida	121868	ndhD-psaC	spacer	121878	11	A
Weigela florida	123511	ndhG-ndhI	spacer	123520	5	TA
Weigela florida	130311	ycf1	CDS	130320	10	T
Weigela florida	132374	ycf1	CDS	132391	3	TTATCA
Weigela florida	132878	ycf1	CDS	132901	4	GAAGGA
Weigela florida	144431	trnV-rps7	spacer	144440	10	A
Weigela florida	153275	ycf2	CDS	153286	4	ATC
Weigela florida	153323	ycf2	CDS	153334	4	ATC
Weigela florida	153371	ycf2	CDS	153382	4	ATC
Weigela florida	157133	ycf2-trnI	spacer	157144	3	CTTT
Weigela florida	157166	ycf2-trnI	spacer	157177	3	CTTT
Weigela florida	157199	ycf2-trnI	spacer	157210	3	CTTT
Weigela florida	157245	ycf2-trnI	spacer	157256	3	CTTT
Weigela florida	157278	ycf2-trnI	spacer	157289	3	CTTT
Weigela florida	157306	ycf2-trnI	spacer	157317	3	CTTT
Weigela japonica var. sinica	383	trnH-418	spacer	394	12	A
Weigela japonica var. sinica	4428	matK-rps16	spacer	4441	14	A
Weigela japonica var. sinica	4673	matK-rps16	spacer	4684	3	AAAT
Weigela japonica var. sinica	4757	matK-rps16	spacer	4769	13	A
Weigela japonica var. sinica	4873	matK-rps16	spacer	4885	13	A
Weigela japonica var. sinica	7813	rps16-trnQ	spacer	7824	12	T
Weigela japonica var. sinica	7928	rps16-trnQ	spacer	7941	14	A
Weigela japonica var. sinica	9096	psbK-psbI	spacer	9107	12	T
Weigela japonica var. sinica	9933	trnS-trnG	spacer	9944	4	AAT
Weigela japonica var. sinica	10294	trnG	intron	10304	11	A
Weigela japonica var. sinica	10536	trnG	intron	10546	11	T
Weigela japonica var. sinica	11089	trnG	intron	11099	11	T
Weigela japonica var. sinica	11136	trnG	intron	11145	10	A
Weigela japonica var. sinica	12887	atpA-atpF	spacer	12899	13	A
Weigela japonica var. sinica	13505	atpF	intron	13515	11	A
Weigela japonica var. sinica	13604	atpF	intron	13620	17	T
Weigela japonica var. sinica	14839	atpH-atpI	spacer	14852	14	A
Weigela japonica var. sinica	17691	rps2-rpoC2	spacer	17703	13	A
Weigela japonica var. sinica	19888	rpoC2	CDS	19898	11	T
Weigela japonica var. sinica	21252	rpoC2	CDS	21261	5	AT
Weigela japonica var. sinica	22281	rpoC1	CDS	22290	5	AT
Weigela japonica var. sinica	23936	rpoC1	intron	23946	11	C
Weigela japonica var. sinica	23947	rpoC1	intron	23957	11	A
Weigela japonica var. sinica	24122	rpoC1	intron	24133	3	TTAA
Weigela japonica var. sinica	27616	rpoB	CDS	27625	10	T
Weigela japonica var. sinica	29384	rpoB-trnC	spacer	29399	16	A
Weigela japonica var. sinica	32250	psbM-trnD	spacer	32259	10	T
Weigela japonica var. sinica	32391	psbM-trnD	spacer	32402	12	A
Weigela japonica var. sinica	34060	trnE-trnT	spacer	34069	5	TA
Weigela japonica var. sinica	34124	trnE-trnT	spacer	34133	5	AT
Weigela japonica var. sinica	34502	trnT-psbD	spacer	34512	11	T
Weigela japonica var. sinica	37635	psbC-trnS	spacer	37644	10	T
Weigela japonica var. sinica	37770	psbC-trnS	spacer	37779	10	A
Weigela japonica var. sinica	38028	trnS-psbZ	spacer	38038	11	A
Weigela japonica var. sinica	38566	psbZ-trnG	spacer	38576	11	A
Weigela japonica var. sinica	38696	psbZ-trnG	spacer	38706	11	A
Weigela japonica var. sinica	44821	psaA-ycf3	spacer	44832	4	ATA
Weigela japonica var. sinica	44838	psaA-ycf3	spacer	44849	4	AAT
Weigela japonica var. sinica	46964	ycf3-trnS	spacer	46979	16	A
Weigela japonica var. sinica	48957	trnT-trnL	spacer	48966	10	T
Weigela japonica var. sinica	49049	trnT-trnL	spacer	49058	10	T
Weigela japonica var. sinica	49161	trnT-trnL	spacer	49171	11	A
Weigela japonica var. sinica	51112	trnF-ndhJ	spacer	51125	14	T
Weigela japonica var. sinica	52497	ndhK-ndhC	spacer	52506	10	T
Weigela japonica var. sinica	53224	ndhC-trnV	spacer	53237	14	T
Weigela japonica var. sinica	53378	ndhC-trnV	spacer	53389	4	TTA
Weigela japonica var. sinica	56876	atpB	CDS	56885	10	T
Weigela japonica var. sinica	57472	atpB-rbcL	spacer	57484	13	A
Weigela japonica var. sinica	59573	rbcL-accD	spacer	59583	11	T
Weigela japonica var. sinica	60025	rbcL-accD	spacer	60034	10	T
Weigela japonica var. sinica	61868	accD-psaI	spacer	61878	11	T
Weigela japonica var. sinica	62194	accD-psaI	spacer	62204	11	A
Weigela japonica var. sinica	62617	psaI-ycf4	spacer	62627	11	T
Weigela japonica var. sinica	64152	ycf4-cemA	spacer	64163	12	T
Weigela japonica var. sinica	66474	petA-psbJ	spacer	66484	11	T
Weigela japonica var. sinica	66800	petA-psbJ	spacer	66813	7	TA
Weigela japonica var. sinica	66881	petA-psbJ	spacer	66891	11	A
Weigela japonica var. sinica	70473	trnP-psaJ	spacer	70483	11	T
Weigela japonica var. sinica	71158	psaJ-rpl33	spacer	71169	4	TTC
Weigela japonica var. sinica	71477	rpl33-rps18	spacer	71486	5	TA
Weigela japonica var. sinica	71516	rpl33-rps18	spacer	71527	3	TATT
Weigela japonica var. sinica	72162	rps18-rpl20	spacer	72176	15	A
Weigela japonica var. sinica	73438	rpl20-rps12	spacer	73449	3	CTTT
Weigela japonica var. sinica	74938	clpP	CDS	74951	14	A
Weigela japonica var. sinica	81933	rpoA	CDS	81943	11	T
Weigela japonica var. sinica	84387	rps8-rpl14	spacer	84401	15	T
Weigela japonica var. sinica	86470	rpl16	intron	86480	11	T
Weigela japonica var. sinica	88206	rps19-rpl2	spacer	88215	10	T
Weigela japonica var. sinica	90345	trnI-ycf2	spacer	90356	3	AAAG
Weigela japonica var. sinica	90373	trnI-ycf2	spacer	90384	3	AAAG
Weigela japonica var. sinica	90512	trnI-ycf2	spacer	90523	3	AAAG
Weigela japonica var. sinica	90545	trnI-ycf2	spacer	90556	3	AAAG
Weigela japonica var. sinica	94325	ycf2	CDS	94336	4	GAT
Weigela japonica var. sinica	94373	ycf2	CDS	94384	4	GAT
Weigela japonica var. sinica	103212	rps7-trnV	spacer	103221	10	T
Weigela japonica var. sinica	117713	ndhF-rpl32	spacer	117722	10	T
Weigela japonica var. sinica	117807	rpl32-trnL	spacer	117822	16	A
Weigela japonica var. sinica	118229	rpl32-trnL	spacer	118238	10	T
Weigela japonica var. sinica	118647	trnL-ccsA	spacer	118656	10	T
Weigela japonica var. sinica	121411	ndhD-psaC	spacer	121421	11	A
Weigela japonica var. sinica	123054	ndhG-ndhI	spacer	123063	5	TA
Weigela japonica var. sinica	129848	ycf1	CDS	129857	10	T
Weigela japonica var. sinica	131424	ycf1	CDS	131433	10	T
Weigela japonica var. sinica	143611	trnV-rps7	spacer	143620	10	A
Weigela japonica var. sinica	152448	ycf2	CDS	152459	4	ATC
Weigela japonica var. sinica	152496	ycf2	CDS	152507	4	ATC
Weigela japonica var. sinica	156276	ycf2-trnI	spacer	156287	3	CTTT
Weigela japonica var. sinica	156309	ycf2-trnI	spacer	156320	3	CTTT
Weigela japonica var. sinica	156448	ycf2-trnI	spacer	156459	3	CTTT
Weigela japonica var. sinica	156476	ycf2-trnI	spacer	156487	3	CTTT
Weigela subsessilis	366	trnH-psbA	spacer	376	11	T
Weigela subsessilis	4420	matK-rps16	spacer	4430	11	A
Weigela subsessilis	4662	matK-rps16	spacer	4673	3	AAAT
Weigela subsessilis	4746	matK-rps16	spacer	4756	11	A
Weigela subsessilis	4860	matK-rps16	spacer	4873	14	A
Weigela subsessilis	5144	rps16	CDS	5153	10	T
Weigela subsessilis	7824	rps16-trnQ	spacer	7834	11	T
Weigela subsessilis	7938	rps16-trnQ	spacer	7951	14	A
Weigela subsessilis	9942	trnS-trnG	spacer	9953	4	AAT
Weigela subsessilis	10303	trnG	intron	10313	11	A
Weigela subsessilis	11095	trnG-trnR	spacer	11105	11	T
Weigela subsessilis	11142	trnG-trnR	spacer	11151	10	A
Weigela subsessilis	12893	atpA-atpF	spacer	12909	17	A
Weigela subsessilis	13515	atpF	CDS	13525	11	A
Weigela subsessilis	13614	atpF	CDS	13627	14	T
Weigela subsessilis	14846	atpH-atpI	spacer	14857	12	A
Weigela subsessilis	17696	rps2-rpoC2	spacer	17710	15	A
Weigela subsessilis	21283	rpoC2	CDS	21292	5	AT
Weigela subsessilis	22312	rpoC1	CDS	22321	5	AT
Weigela subsessilis	23975	rpoC1	CDS	23985	11	A
Weigela subsessilis	24150	rpoC1	CDS	24161	3	TTAA
Weigela subsessilis	27644	rpoB	CDS	27653	10	T
Weigela subsessilis	29410	rpoB-trnC	spacer	29420	11	A
Weigela subsessilis	34076	trnE-trnT	spacer	34085	5	TA
Weigela subsessilis	34140	trnE-trnT	spacer	34149	5	AT
Weigela subsessilis	34518	trnT-psbD	spacer	34528	11	T
Weigela subsessilis	37651	psbC-trnS	spacer	37661	11	T
Weigela subsessilis	38044	trnS-psbZ	spacer	38054	11	A
Weigela subsessilis	38582	psbZ-trnG	spacer	38592	11	A
Weigela subsessilis	38709	psbZ-trnG	spacer	38718	10	A
Weigela subsessilis	44833	psaA-ycf3	spacer	44844	4	ATA
Weigela subsessilis	44850	psaA-ycf3	spacer	44861	4	AAT
Weigela subsessilis	46976	ycf3-trnS	spacer	46994	19	A
Weigela subsessilis	48972	trnT-trnL	spacer	48983	12	T
Weigela subsessilis	49066	trnT-trnL	spacer	49076	11	T
Weigela subsessilis	49179	trnT-trnL	spacer	49188	10	A
Weigela subsessilis	51092	trnF-ndhJ	spacer	51104	13	T
Weigela subsessilis	51192	trnF-ndhJ	spacer	51201	10	T
Weigela subsessilis	52477	ndhK-ndhC	spacer	52487	11	T
Weigela subsessilis	53205	ndhC-trnV	spacer	53217	13	T
Weigela subsessilis	53358	ndhC-trnV	spacer	53369	4	TTA
Weigela subsessilis	56856	atpB	CDS	56865	10	T
Weigela subsessilis	57451	atpB-rbcL	spacer	57463	13	A
Weigela subsessilis	59552	rbcL-accD	spacer	59562	11	T
Weigela subsessilis	60144	accD	CDS	60157	14	G
Weigela subsessilis	62074	accD-psaI	spacer	62083	10	T
Weigela subsessilis	62399	accD-psaI	spacer	62409	11	A
Weigela subsessilis	62803	psaI-ycf4	spacer	62813	11	T
Weigela subsessilis	66654	petA-psbJ	spacer	66663	10	T
Weigela subsessilis	66980	petA-psbJ	spacer	66997	9	TA
Weigela subsessilis	67000	petA-psbJ	spacer	67009	5	TA
Weigela subsessilis	67012	petA-psbJ	spacer	67025	7	TA
Weigela subsessilis	70690	trnP-psaJ	spacer	70700	11	T
Weigela subsessilis	71401	psaJ-rpl33	spacer	71412	4	TTC
Weigela subsessilis	71720	rpl33-rps18	spacer	71729	5	TA
Weigela subsessilis	71759	rpl33-rps18	spacer	71770	3	TATT
Weigela subsessilis	72468	rps18-rpl20	spacer	72480	13	A
Weigela subsessilis	73734	rpl20-rps12	spacer	73745	3	CTTT
Weigela subsessilis	75254	clpP	CDS	75265	12	A
Weigela subsessilis	83890	rpl36-infA	spacer	83900	11	A
Weigela subsessilis	84735	rps8-rpl14	spacer	84753	19	T
Weigela subsessilis	85281	rpl14-rpl16	spacer	85290	10	A
Weigela subsessilis	86814	rpl16	intron	86825	12	T
Weigela subsessilis	88512	rps19-rpl2	spacer	88522	11	T
Weigela subsessilis	90652	trnI-ycf2	spacer	90663	3	AAAG
Weigela subsessilis	90680	trnI-ycf2	spacer	90691	3	AAAG
Weigela subsessilis	90713	trnI-ycf2	spacer	90724	3	AAAG
Weigela subsessilis	90759	trnI-ycf2	spacer	90770	3	AAAG
Weigela subsessilis	90792	trnI-ycf2	spacer	90803	3	AAAG
Weigela subsessilis	90825	trnI-ycf2	spacer	90836	3	AAAG
Weigela subsessilis	94572	ycf2	CDS	94583	4	GAT
Weigela subsessilis	94620	ycf2	CDS	94631	4	GAT
Weigela subsessilis	94668	ycf2	CDS	94679	4	GAT
Weigela subsessilis	103496	rps7-trnV	spacer	103505	10	T
Weigela subsessilis	118450	rpl32-trnL	spacer	118461	12	A
Weigela subsessilis	118868	rpl32-trnL	spacer	118877	10	T
Weigela subsessilis	119286	trnL-ccsA	spacer	119296	11	T
Weigela subsessilis	122052	ndhD-psaC	spacer	122062	11	A
Weigela subsessilis	123695	ndhG-ndhI	spacer	123704	5	TA
Weigela subsessilis	130558	ycf1	CDS	130567	10	T
Weigela subsessilis	132134	ycf1	CDS	132143	10	T
Weigela subsessilis	132534	ycf1	CDS	132551	3	TTATCA
Weigela subsessilis	144565	trnV-rps7	spacer	144574	10	A
Weigela subsessilis	153391	ycf2	CDS	153402	4	ATC
Weigela subsessilis	153439	ycf2	CDS	153450	4	ATC
Weigela subsessilis	153487	ycf2	CDS	153498	4	ATC
Weigela subsessilis	157234	ycf2-trnI	spacer	157245	3	CTTT
Weigela subsessilis	157267	ycf2-trnI	spacer	157278	3	CTTT
Weigela subsessilis	157300	ycf2-trnI	spacer	157311	3	CTTT
Weigela subsessilis	157346	ycf2-trnI	spacer	157357	3	CTTT
Weigela subsessilis	157379	ycf2-trnI	spacer	157390	3	CTTT
Weigela subsessilis	157407	ycf2-trnI	spacer	157418	3	CTTT
