# Supplementary material for: Comparative plastomes sheds light on phylogeny of Weigela
Source: Front Plant Sci. 2024 Oct 29;15:1487725. doi: 10.3389/fpls.2024.1487725 (PMC11554533; doi:10.3389/fpls.2024.1487725)
Supplement: Supplementary Figure S1 — Gene map of four Weigela species plastome. Genes located outside the circle are transcribed counterclockwise, while genes inside the circle are transcribed clockwise. The dark gray area and light gray area of the inner circle represent the ratio of GC content to AT content in the genome, respectively. Different colored blocks represent genes from different functional groups. [file DataSheet1.zip › Table S1.xlsx]

## Sheet: Sheet1
Table S1 The Source information of 84 sampling species
No.	Taxon	Source/NCBI		Voucher
1	Abelia chinensis	MW752101		HUTB, JJ02
2	Abelia floribunda	MN524621		HUTB, C189
3	Abelia forrestii	MN524636		HUTB, af
4	Abelia macrotera	MN524637		HUTB, C215
5	Abelia uniflora	MN524638		HUTB, 339
6	Abelia x grandiflora	MN524635		HUTB, ag1
7	Acanthocalyx alba	MN524639		HUTB, A01
8	Diabelia sanguinea	MK033544		HUTB, p2102
9	Diabelia serrata	MN524640		HUTB, e0310
10	Diabelia spathulata var. spathulata	MK033548		Ehime2_p2801
11	Dipelta elegans	MK862111		JZG2
12	Dipelta floribunda	MN524643		HUTB, SDM
13	Dipelta yunnanensis	MK002702		2018JH15
14	Dipsacus asper	MH074864		KIOM201701018837
15	Dipsacus japonicus	MH074865		KIOM2016-277
16	Heptacodium miconioides	MH712480		HUTB, B158
17	Kolkwitzia amabilis	KT966716		ZSTU00877
18	Leycesteria formosa	MN755836		No.ZDQ17069
19	Linnaea borealis	MN524648		HUTB, Ib8
20	Lonicera acuminata	MZ901373		GZNUYCJ202105001
21	Lonicera angustifolia var. myrtillus	MK970580		Jian-Fei Ye & Hong-Qiang Xiao 3850
22	Lonicera calcarata	MN524650		HUTB, C60
23	Lonicera chrysantha	MW242826		LCHRY20201023
24	Lonicera confusa	MN524602		HUTB, B272
25	Lonicera crassifolia	OK393707		LC1440-005
26	Lonicera elisae	MN524603		HUTB, C70
27	Lonicera ferdinandi	MK176512		HUTB, C80
28	Lonicera fragrantissima	MZ516971		SD613
29	Lonicera fulvotomentosa	MW186760		GZNUYZW202003001
30	Lonicera hispida	MK176511		HUTB, C71
31	Lonicera insularis	MH028739		SUPH-1507-L-01-12
32	Lonicera japonica	KJ170923		Jintai Yaoye Co.
33	Lonicera maackii	MN256451		SUPH-1507-L-01-12
34	Lonicera macranthoides	MH579750		SuiYangShi
35	Lonicera maximowiczii	MN986996		BBRD18058
36	Lonicera nervosa	MK176510		(NA)
37	Lonicera praeflorens	MH028740		SUPH-1507-L-01–12
38	Lonicera ruprechtiana	MW296954		GL202001001
39	Lonicera sachalinensis	MH028742		SUPH-1507-L-01–12
40	Lonicera similis	MW970104		GXMG:CQ00964
41	Lonicera stephanocarpa	MG738668		(NA)
42	Lonicera tangutica	MZ962399		TMSGS21000
43	Lonicera tatarica	MW340876		HENU20200529
44	Lonicera tatarinowii	MN524606		HUTB, C73
45	Lonicera tragophylla	MG738667		(NA)
46	Lonicera vesicaria	MH028743		SUPH-1507-L-01–12
47	Lonicera x heckrottii	MZ522723		(NA)
48	Morina chlorantha	MK443504		(NA)
49	Morina longifolia	MN524607		HUTB, m1
50	Nardostachys jatamansi	MW149527		GS-AB-01
51	Patrinia heterophylla	MN524608		HUTB, B268
52	Patrinia monandra	OL875076		20190528-1
53	Patrinia rupestris	MZ648330		(NA)
54	Patrinia saniculifolia	MG517444		NIBR:VP0000642096
55	Patrinia scabra	MN524610		HUTB, B269
56	Patrinia villosa	MG517446		NIBR:VP0000642098
57	Pterocephalus hookeri	MN524611		HUTB, C66
58	Sambucus nigra	MN524612		HUTB, sn1
59	Sambucus williamsii	MN524614		HUTB, C90
60	Scabiosa tschiliensis	MN524616		HUTB, C72
61	Symphoricarpos orbiculatus	MK970589		Xian-Yun Mu 3878
62	Symphoricarpos sinensis	MT507606		CYN2019052202
63	Triosteum himalayanum	MN551173		Chen2014305
64	Triosteum pinnatifidum	MG738666		(NA)
65	Triplostegia glandulifera	MN524618		HUTB, C64
66	Valeriana officinalis	MN524619		HUTB, B267
67	Vesalea coriacea	MN524620		HUTB, vc3
68	Vesalea mexicana	MN524622		HUTB, C184
69	Vesalea occidentalis	MN524623		HUTB, V08
70	Viburnum brachybotryum	MN524624		HUTB, B160
71	Viburnum fordiae	MN524625		HUTB, B156
72	Weigela floribunda	OR881377		ENC851171
73	Weigela florida	OR881378		ENC851167
74	Weigela japonica	OR881379		ENC851161
75	Weigela subsessilis	OR881380		ENC851158
76	Zabelia biflora	MN524627		HUTB, LDM
77	Zabelia buddleioides	MN524628		HUTB, AB09
78	Zabelia coreana	MN524629		HUTB, AB02
79	Zabelia corymbosa	MN524630		HUTB, zc
80	Zabelia dielsii	MK543511		HAUH
81	Zabelia insularis	MN566122		(NA)
82	Zabelia integrifolia	MN524632		HUTB, zi
83	Zabelia triflora	MN524633		MN524633
84	Zabelia tyaihyoni	MN524634		HUTB, AB03
Note: The above is the source of sample information of 84 species and the Voucher specimen number. ' NA ' indicates the unknown Voucher specimen number.
